# Supplementary material for: Store-operated calcium entry drives alcohol-exacerbated neuroinflammation in retinal degeneration
Source: Cell Death Discov. 2026 Mar 31;12:222. doi: 10.1038/s41420-026-03074-2 (PMC13184073; doi:10.1038/s41420-026-03074-2)
Supplement: Supplementary file 6 — Supplementary Tables [file 41420_2026_3074_MOESM6_ESM.xlsx]

## Sheet: info
Supplementary Table S1	List of antibodies and dilutions.
Supplementary Table S2	Microglia analysis of cell count, and morphological parameters from fractal and skeleton analysis comparing single and double-hit to control.
Supplementary Table S3	Microglia analysis of cell count, and morphological parameters from fractal and skeleton analysis comparing double-hit (Vehicle & 2-APB) to control.
Supplementary Table S4	Astrocyte analysis of cell count, and morphological parameters from skeleton analysis comparing double-hit (Vehicle & 2-APB) to control.
Supplementary Table S5	Neurite data analysis comparing double-hit (Vehicle & 2-APB) to control.
Supplementary Table S6	Microglia analysis of cell count, morphological parameters from fractal and skeleton analysis comparing treatment with conditioned medium from pure microglia.
Supplementary Table S7	Microglia analysis of cell count, and morphological parameters from fractal and skeleton analysis comparing conditioned medium from pure Müller cells.
Supplementary Table S8	Microglia analysis of cell count, and morphological parameters from fractal and skeleton analysis comparing microglia from vehicle and 2-APB injected retinas (Vertical slice).
Supplementary Table S9	Microglia analysis of cell count, and morphological parameters from fractal and skeleton analysis comparing microglia from vehicle and 2-APB injected retinas (Whole mount).
Supplementary Table S10	GFAP analysis of mean intensity, and morphological parameters from skeleton analysis comparing GFAP from vehicle and 2-APB injected retinas (Whole mount).

## Sheet: S1
Primary Antibody	Species	Diluition (in vitro)	Diluition (In vivo)	Supplier	Catalog #
IP3R1	Rabbit	X	1:100	Millipore	AB5882
Nestin	Mouse	X	1:100	Millipore	MAB353
Vimentin	Goat	1:500	X	Millipore	AB1620
Iba1	Goat	1:500	1:100	Abcam	AB5076
GFAP	Mouse	1:500	1:100	Sigma	G3893
GS	Mouse	X	1:100	Abcam	AB64613
CD68	Mouse	1:500	X	Millipore	MAB1435
CD206	Rabbit	1:500	1:500	Abcam	AB64693
CD86		X	1:500
Tuj1	Mouse	1:500	X	Abcam	AB78078
Rhodopsin	Rabbit	1:500	1:100	Millipore	AB5882
Secondary Antibody	Species	Diluition (in vitro)	Diluition (In vivo)	Supplier
Anti-Mouse	Donkey	1:500	1:3000	Invitrogen
Anti-Rabbit	Donkey	1:500	1:3000	Invitrogen
Anti-Goat	Donkey	1:500	1:3000	Invitrogen
DAPI	---	1:600000	1:600000	Invitrogen

## Sheet: S2
	Table 2 - Microglial cell count and morphological parameters from fractal and skeleton analysis comparing single and double-hit to control. Statistical analyses were performed using a mixed-effects model followed by the Benjamini, Krieger, and Yekutieli two-stage linear step-up procedure (post-hoc test). Cell count was analyzed by one-way ANOVA followed by Tukey’s multiple comparisons test. N = 9…
	Microglia analysis – Single & double-hit
		Control (A)	H2O2 (B)	EtOH (C)	DH vehicle (D)	A vs. B	A vs. C	A vs. D
	Cell count	0.084 ± 0.009	0.194 ± 0.028	0.144 ± 0.019	0.213 ± 0.027	P=0.0043	P=0.1015	P=0.0003
	Area	7507 ± 271.5	9046 ± 645.4	8454 ± 555.4	8869 ± 411.5	P=0.0246	P=0.1682	P=0.0007
	Perimeter	330.7 ± 6.158	359.4 ± 12.54	345.6 ± 11.71	354.6 ± 8.291	P=0.0481	P=0.3419	P=0.0051
	Density	0.0461 ± 0.0009	0.0432 ± 0.0017	0.045 ± 0.0018	0.0439 ± 0.0012	P=0.1694	P=0.6021	P=0.1731
	Mean radius	55.04 ± 1.08	59.84 ± 2.076	57.44 ± 1.935	59.12 ± 1.39	P=0.0560	P=0.4086	P=0.0052
	Circularity	0.8288 ± 0.0063	0.8302 ± 0.0086	0.8351 ± 0.0100	0.8301 ± 0.0064	P=0.2957	P=0.1186	P=0.7098
	Span ratio	1.626 ± 0.018	1.600 ± 0.019	1.583 ± 0.024	1.611 ± 0.018	P=0.0054	P=0.0309	P=0.5304
	M. span	127.5 ± 2.588	137.5 ± 4.754	131.7 ± 4.472	135.8 ± 3.204	P=0.0924	P=0.6096	P=0.0117
	F.dimension	1.120 ± 0.005	1.120 ± 0.006	1.121 ± 0.007	1.118 ± 0.004	P=0.9521	P=0.9486	P=0.5319
	Lacunarity	0.1839 ± 0.0037	0.1863 ± 0.0045	0.1852 ± 0.0057	0.1852 ± 0.0031	P=0.9965	P=0.8463	P=0.7098
	Branches	3.35 ± 0.27	3.82 ± 0.31	3.62 ± 0.29	3.62 ± 0.20	P=0.2789	P=0.5796	P=0.0436
	Junctions	1.157 ± 0.132	1.386 ± 0.155	1.294 ± 0.144	1.287 ± 0.099	P=0.2907	P=0.5785	P=0.0840
	E. P. Voxels	3.171 ± 0.135	3.411 ± 0.156	3.304 ± 0.149	3.305 ± 0.101	P=0.2707	P=0.5966	P=0.1791
	Triple point	1.175 ± 0.136	1.415 ± 0.157	1.318 ± 0.149	1.313 ± 0.102	P=0.2807	P=0.5721	P=0.0744
	Quad. point	0.0011 ± 0.0008	0.0003 ± 0.0002	0.0001 ± 0.0001	0.0011 ± 0.0006	P=0.4785	P=0.3655	P=0.9960
	A.B. Length	54.58 ± 1.747	54.95 ± 2.258	53.69 ± 2.808	56.18 ± 2.028	P=0.9626	P=0.7276	P=0.4779
	M.B.Length	77.49 ± 1.802	82.54 ± 2.584	79.28 ± 3.563	82.44 ± 2.217	P=0.3399	P=0.9476	P=0.0590

## Sheet: S3
	Table. 3 – Microglial cell count, and morphological parameters from fractal and skeleton analysis comparing double-hit (Vehicle & 2-APB) to control. Statistical analyses were performed using a mixed-effects model followed by the Benjamini, Krieger, and Yekutieli two-stage linear step-up procedure (post-hoc test). Cell count was analyzed by one-way ANOVA followed by Tukey’s multiple comparisons te…
	Microglia analysis – Double-hit with or without 2-APB
		Control (A)	DH vehicle (B)	DH 2-APB (C)	A vs. B	A vs. C	B vs. C
	Cell count	0.081 ± 0.005	0.195 ± 0.012	0.122 ± 0.006	P<0.0001	P=0.0002	P<0.0001
	Area	7507 ± 271.5	8869 ± 411.5	7663 ± 312.2	P=0.0007	P=0.6932	P=0.0019
	Perimeter	330.7 ± 6.158	354.6 ± 8.291	330.2 ± 6.023	P=0.0051	P=0.9587	P=0.0039
	Density	0.0461 ± 0.0009	0.0439 ± 0.0012	0.0465 ± 0.0010	P=0.0594	P=0.6815	P=0.0216
	Mean radius	55.04 ± 1.08	59.12 ± 1.39	55.05 ± 0.98	P=0.0052	P=0.9856	P=0.0047
	Circularity	0.8288 ± 0.0063	0.8301 ± 0.0064	0.8315 ± 0.0056	P=0.9801	P=0.7818	P=0.7970
	Span ratio	1.626 ± 0.018	1.611 ± 0.018	1.622 ± 0.015	P=0.5304	P=0.8882	P=0.6197
	M. span	127.5 ± 2.588	135.8 ± 3.204	127.0 ± 2.301	P=0.0117	P=0.8958	P=0.0074
	F.dimension	1.120 ± 0.005	1.118 ± 0.004	1.114 ± 0.004	P=0.5319	P=0.0693	P=0.2122
	Lacunarity	0.1839 ± 0.0037	0.1852 ± 0.0031	0.1817 ± 0.0029	P=0.4572	P=0.4554	P=0.1333
	Branches	3.35 ± 0.27	3.62 ± 0.20	3.16 ± 0.16	P=0.0436	P=0.2136	P=0.0016
	Junctions	1.157 ± 0.132	1.287 ± 0.099	1.064 ± 0.079	P=0.0840	P=0.3046	P=0.0069
	E. P. Voxels	3.171 ± 0.135	3.305 ± 0.101	3;079 ± 0.080	P=0.1791	P=0.5872	P=0.0190
	Triple point	1.175 ± 0.136	1.313 ± 0.102	1.084 ± 0.081	P=0.0744	P=0.3431	P=0.0073
	Quad. point	0.0011 ± 0.0008	0.0011 ± 0.0006	0.0001 ± 0.0001	P=0.9960	P=0.3012	P=0.2966
	A.B. Length	54.58 ± 1.747	56.18 ± 2.028	57.33 ± 2.024	P=0.4779	P=0.2247	P=0.6003
	M.B.Length	77.49 ± 1.802	82.44 ± 2.217	78.85 ± 1.941	P=0.0590	P=0.5910	P=0.1602

## Sheet: S4
	Table S4 – Astrocyte cell count and morphological parameters from skeleton analysis comparing double-hit (Vehicle & 2-APB) to control. Statistical analyses were performed using a mixed-effects model followed by the Benjamini, Krieger, and Yekutieli two-stage linear step-up procedure (post-hoc test). Cell count was analyzed by one-way ANOVA followed by Tukey’s multiple comparisons test. n = 3-6 te…								Table S4.1 – Astrocyte cell count and morphological parameters from skeleton analysis comparing double-hit (Vehicle & 2-APB) to control. All statistical analyses were Kruskal-Wallis followed by Dunn’s post-hoc. n = 3-6 technical replicates.
	Astrocyte analysis – Double-hit with or without 2-APB								(Photo as unit) Astrocyte analysis – Double-hit with or without 2-APB
		Control (A)	DH vehicle (B)	DH 2-APB (C)	A vs. B	A vs. C	B vs. C			Control (A)	DH vehicle (B)	DH 2-APB (C)	A vs. B	A vs. C	B vs. C
	Cell count	0.0065 ± 0.0001	0.0052 ± 0.0005	0.0040 ± 0.0003	P=0.9883	P=0.2019	P=0.9295		Cell count	0.0046 ± 0.0003	0.0042 ± 0.0002	0.0037 ± 0.0002	P>0.9999	P=0.2994	P=0.4480
	Branches	72.43 ± 24.87	46.71 ± 9.470	57.15 ± 16.54	P=0.3022	P=0.5363	P=0.6364		Branches	51.48 ± 5.281	40.73 ± 3.185	45.37 ± 3.121	P=0.3196	P>0.9999	P=0.6944
	Junctions	36.80 ± 13.57	23.90 ± 5.278	29.50 ± 9.419	P=0.3529	P=0.5965	P=0.6494		Junctions	24.78 ± 2.863	19.38 ± 1.584	22.88 ± 1.763	P=0.6289	P>0.9999	P=0.6176
	E. P. Voxels	31.37 ± 7.689	19.98 ± 2.723	23.00 ± 3.364	P=0.0907	P=0.2066	P=0.6048		E. P. Voxels	23.46 ± 1.529	19.17 ± 1.179	21.20 ± 1.086	P=0.0377	P=0.7423	P=0.3458
	Triple point	33.48 ± 12.17	21.98 ± 4.806	26.65 ± 8.089	P=0.3475	P=0.5743	P=0.6670		Triple point	22.65 ± 2.549	18.90 ± 1.594	21.65 ± 1.672	P=0.9504	P>0.9999	P=0.8006
	Quad. point	3.137 ± 1.338	1.799 ± 0.4467	2.548 ± 1.172	P=0.3782	P=0.6959	P=0.5790		Quad. point	0.4476 ± 0.0035	0.5141 ± 0.0038	0.4476 ± 0.4155	P=0.9340	P=0.8192	P>0.9999
	A.B. Length	88.45 ± 11.71	57.00 ± 3.897	65.06 ± 5.116	P=0.0039	P=0.0250	P=0.3626		A.B. Length	71.50 ± 5.255	53.74 ± 3.113	57.88 ± 3.099	P=0.0156	P=0.1560	P=0.9725
	M.B.Length	173.0 ± 21.36	120.7 ± 9.576	140.1 ± 7.652	P=0.0085	P=0.0822	P=0.2421		M.B.Length	144.4 ± 8.109	127.4 ± 6.646	123.5 ± 5.498	P=0.1286	P=0.1344	P>0.9999

## Sheet: S5
	Table 5 - Neurite data analysis comparing double-hit to control. Statistical analyses were performed using a mixed-effects model followed by the Benjamini, Krieger, and Yekutieli two-stage linear step-up procedure (post-hoc test). n = 3-6 technical replicates.								Table S5.1 - Neurite data analysis comparing double-hit to control. All statistical analyses were two-way ANOVA followed by Bonferroni’s post-hoc. n = 130-220 individual neurons, 3-6 technical replicates.
	Neuron morphological analysis parameters								Neuron morphological analysis parameters
	Number of neurites								Number of neurites
		Control (A)	DH vehicle (B)	DH 2-APB (C)	A vs. B	B vs. C	A vs. C			Control (A)	DH vehicle (B)	DH 2-APB (C)	A vs. B	B vs. C	A vs. C
	1º neurite	6.508 ± 0.384	6.003 ± 0.397	6.258 ± 0.287	P=0.1961	P=0.2446	P=0.2446		1º neurite	6.425 ± 0.187	5.93 ± 0.154	6.227 ± 0.287	P=0.3204	P=0.8987	P=0.6518
	2º neurite	8.506 ± 0.577	5.000 ± 0.340	6.421 ± 0.543	P<0.0001	P=0.0085	P=0.0015		2º neurite	8.366 ± 0.284	4.96 ± 0.239	6.295 ± 0.543	P<0.0001	P<0.0001	P<0.0001
	3º neurite	5.046 ± 0.432	1.080 ± 0.150	3.101 ± 0.593	P<0.0001	P=0.0009	P=0.0023		3º neurite	5.022 ± 0.327	1.08 ± 0.129	2.966 ± 0.593	P<0.0001	P<0.0001	P<0.0001
	Sum neurite length								Sum neurite length
		Control (A)	DH vehicle (B)	DH 2-APB (C)	A vs. B	B vs. C	A vs. C			Control (A)	DH vehicle (B)	DH 2-APB (C)	A vs. B	B vs. C	A vs. C
	1º neurite	104.940 ± 5.780	93.306 ± 5.891	104.185 ± 4.754	P=0.1280	P=0.1118	P=0.9205		1º neurite	105.098 ± 3.731	92.24 ± 2.939	104.065 ± 2.833	P=0.0466	P=0.0329	P>0.9999
	2º neurite	94.433 ± 3.638	73.415 ± 5.417	95.406 ± 3.395	P=0.0070	P=0.0018	P=0.8979		2º neurite	95.224 ± 2.781	72.45 ± 2.857	94.999 ± 2.691	P<0.0001	P<0.0001	P>0.9999
	3º neurite	72.024 ± 4.175	23.486 ± 2.091	64.254 ± 7.068	P<0.0001	P<0.0001	P=0.3068		3º neurite	71.704 ± 3.521	23.23 ± 2.515	62.762 ± 3.690	P<0.0001	P<0.0001	P=0.3979
	Maximum neurite length								Maximum neurite length
		Control (A)	DH vehicle (B)	DH 2-APB (C)	A vs. B	B vs. C	A vs. C			Control (A)	DH vehicle (B)	DH 2-APB (C)	A vs. B	B vs. C	A vs. C
	1º neurite	208.499 ± 15.420	160.308 ± 18.174	202.393 ± 11.740	P=0.0715	P=0.0519	P=0.7590		1º neurite	208.391 ± 9.196	172.36 ±6.170	201.246 ± 6.213	P=0.0009	P=0.0038	P=0.9950
	2º neurite	178.398 ± 5.335	112.102 ± 8.839	177.873 ± 11.742	P=0.0002	P=0.0006	P=0.9683		2º neurite	179.537 ± 6.533	122.67 ± 5.385	176.060 ± 6.260	P<0.0001	P<0.0001	P>0.9999
	3º neurite	118.032 ± 10.257	30.504 ± 3.630	98.603 ± 13.296	P=0.0002	P=0.0008	P=0.2681		3º neurite	117.128 ± 6.662	33.15 ± 3.894	95.603 ± 6.006	P<0.0001	P<0.0001	P=0.1765

## Sheet: S6
	Table S6 – Microglial cell count and morphological parameters from fractal and skeleton analyses comparing treatments with conditioned medium from pure microglia. Statistical analyses were performed using a mixed-effects model followed by the Benjamini, Krieger, and Yekutieli two-stage linear step-up procedure (post-hoc test). Cell count was analyzed by one-way ANOVA followed by Tukey’s multiple …								Table S6.1 – Microglial cell count, morphological parameters from fractal and skeleton analysis comparing treatment with conditioned medium from pure microglia. All statistical analyses were Kruskal-Wallis followed by Dunn’s post-hoc. n = 599-674 individual microglia, 5-6 technical replicates.
	Conditioned medium of microglia – morphological analysis								(Cell as unit) Conditioned medium of microglia – morphological analysis
		Control (A)	DH vehicle (B)	DH 2-APB (C)	A vs. B	A vs. C	B vs. C			Control (A)	DH vehicle (B)	DH 2-APB (C)	A vs. B	A vs. C	B vs. C
	Rho count	0.1326 ± 0.0104	0.0991 ± 0.0111	0.1307 ± 0.0035	P=0.0477	P=0.9878	P=0.0631		Area	7566 ± 167.5	4235 ± 114.0	7540 ± 154.1	P<0.0001	P>0.9999	P<0.0001
	Iba1 count	0.0487 ± 0.0060	0.0711 ± 0.0095	0.0629 ± 0.0055	P=0.1064	P=0.3719	P=0.7101		Perimeter	352.1 ± 3.743	252.6 ± 3.410	349.2 ± 3.502	P<0.0001	P>0.9999	P<0.0001
	Area	7564 ± 235.1	4244 ± 187.6	7542 ± 189.2	P<0.0001	P=0.9408	P<0.0001		Density	0.09579 ± 0.0006	0.1148 ± 0.0010	0.0959 ± 0.0006	P<0.0001	P>0.9999	P<0.0001
	Perimeter	352.1 ± 4.794	252.9 ± 5.241	349.3 ± 5.105	P<0.0001	P=0.6993	P<0.0001		Mean radius	61.10 ± 0 .6873	43.23 ± 0.6175	60.60 ± 0.6479	P<0.0001	P>0.9999	P<0.0001
	Density	0.09571 ± 0.0008	0.1147 ± 0.0014	0.0960 ± 0.0010	P<0.0001	P=0.8529	P<0.0001		Circularity	0.7300 ± 0.0046	0.7741 ± 0.0038	0.7429 ± 0.0038	P<0.0001	P=0.4788	P<0.0001
	Mean radius	61.12 ± 0 .7618	43.30 ± 0.9216	60.64 ± 0.9309	P<0.0001	P=0.7031	P<0.0001		Span ratio	1.961 ± 0.033	1.748 ± 0.022	1.853 ± 0.024	P=0.0002	P=0.6389	P=0.0144
	Circularity	0.7295 ± 0.0056	0.7739 ± 0.0030	0.8425 ± 0.0048	P<0.0001	P=0.0457	P<0.0001		M. span	141.2 ± 1.636	99.43 ± 1.448	135.8 ± 1.501	P<0.0001	P>0.9999	P<0.0001
	Span ratio	1.964 ± 0.030	1.750 ± 0.020	1.655 ± 0.036	P<0.0001	P=0.0118	P=0.0139		F.dimension	1.296 ± 0.0024	1.258 ± 0.0028	1.299 ± 0.0024	P<0.0001	P=0.9749	P<0.0001
	M. span	141.3 ± 1.987	99.58 ± 1.946	138.8 ± 2.133	P<0.0001	P=0.4003	P<0.0001		Lacunarity	0.2963 ± 0.0017	0.2642 ± 0.0020	0.2985 ± 0.0018	P<0.0001	P>0.9999	P<0.0001
	F.dimension	1.296 ± 0.0026	1.258 ± 0.0073	1.299 ± 0.0030	P<0.0001	P=0.6525	P<0.0001		Branches	19.25 ± 0.4591	12.47 ± 0.3306	19.70 ± 0.4057	P<0.0001	P=0.4817	P<0.0001
	Lacunarity	0.2964 ± 0.0031	0.2642 ± 0.0040	0.2985 ± 0.0003	P<0.0001	P=0.6422	P<0.0001		Junctions	8.780 ± 0.2187	5.495 ± 0.1574	8.967 ± 0.1925	P<0.0001	P=0.5367	P<0.0001
	Branches	19.27 ± 0.7907	12.51 ± 0.6506	19.71 ± 0.6290	P<0.0001	P=0.6612	P<0.0001		E. P. Voxels	11.39 ± 0.2400	7.929 ± 0.1733	11.68 ± 0.2132	P<0.0001	P=0.3776	P<0.0001
	Junctions	8.780 ± 0.2187	5.495 ± 0.1574	8.967 ± 0.1925	P<0.0001	P=0.6926	P<0.0001		Triple point	8.030 ± 0.2004	5.006 ± 0.1455	8.200 ± 0.1776	P<0.0001	P=0.6162	P<0.0001
	E. P. Voxels	11.40 ± 0.4142	7.950 ± 0.3439	11.68 ± 0.3358	P<0.0001	P=0.9350	P<0.0001		Quad. point	0.7078 ± 0.03824	0.4415 ± 0.0283	0.7047 ± 0.03552	P<0.0001	P>0.9999	P<0.0001
	Triple point	8.029 ± 0.3253	5.021 ± 0.2765	8.212 ± 0.2587	P<0.0001	P=0.5312	P<0.0001		A.B. Length	0.2072 ± 0.0028	0.2074 ± 0.0043	0.2035 ± 0.0024	P=0.0076	P=0.7290	P=0.1612
	Quad. point	0.7121 ± 0.0502	0.4424 ± 0.0283	0.7025 ± 0.0690	P=0.0026	P=0.8965	P=0.0033		M.B.Length	0.6351 ± 0.0100	0.4778 ± 0.0077	0.5959 ± 0.0082	P<0.0001	P=0.0243	P<0.0001
	A.B. Length	0.2074 ± 0.0090	0.2065 ± 0.0090	0.2024 ± 0.0050	P=0.9300	P=0.6796	P=0.7443
	M.B.Length	0.6351 ± 0.0121	0.4783 ± 0.0174	0.5959 ± 0.0089	P<0.0001	P=0.0179	P<0.0001

## Sheet: S7
	Table S7 – Microglial cell count and morphological parameters from fractal and skeleton analyses comparing treatments with conditioned medium from pure Müller cells. Statistical analyses were performed using a mixed-effects model followed by the Benjamini, Krieger, and Yekutieli two-stage linear step-up procedure (post-hoc test). Cell count was analyzed by one-way ANOVA followed by Tukey’s multip…								Table S7.1 – Microglial cell count, and morphological parameters from fractal and skeleton analysis comparing conditioned medium from pure Müller cells. All statistical analyses were Kruskal-Wallis followed by Dunn's post-hoc. n = 551-594 individual microglia, 5-6 technical replicates.
	Conditioned medium of microglia – morphological analysis								(Cell as unit) Conditioned medium of Müller cells – morphological analysis
		Control (A)	DH vehicle (B)	DH 2-APB (C)	A vs. B	A vs. C	B vs. C			Control (A)	DH vehicle (B)	DH 2-APB (C)	A vs. B	A vs. C	B vs. C
	Rho count	0.1326 ± 0.0104	0.0991 ± 0.0111	0.1307 ± 0.0035	P=0.5897	P=0.8191	P=0.9290		Cell count	0.04320 ± 0.0033	0.04991 ± 0.0033	0.07752 ± 0.0059	P=0.8962	P<0.0001	P=0.0003
	Iba1 count	0.0375 ± 0.0056	0.0460 ± 0.0050	0.0734 ± 0.0126	P=0.7406	P=0.0254	P=0.0774		Area	7252 ± 156.1	7324 ± 172.9	7446 ± 156.1	P>0.9999	P>0.9999	P=0.6126
	Area	6903 ± 565.5	7254 ± 356.0	7385 ± 234.8	P=0.3141	P=0.2953	P=0.4191		Perimeter	342.2 ± 3.716	346.7 ± 4.107	346.9 ± 3.637	P>0.9999	P>0.9999	P>0.9999
	Perimeter	335.3 ± 11.75	344.9 ± 9.470	344.8 ± 7.629	P=0.4458	P=0.4677	P=0.9964		Density	0.0984 ± 0.0007	0.0956 ± 0.0007	0.0983 ± 0.0007	P=0.0261	P>0.9999	P=0.0241
	Density	0.09571 ± 0.0008	0.1147 ± 0.0014	0.0960 ± 0.0010	P=0.0869	P=0.7906	P=0.1435		Mean radius	59.29 ± 0.6731	60.51 ± 0.7633	59.96 ± 0.6503	P>0.9999	P>0.9999	P>0.9999
	Mean radius	58.22 ± 1.824	60.19 ± 1.686	59.55 ± 1.457	P=0.3788	P=0.5350	P=0.7974		Circularity	0.7415 ± 0.0042	0.7272 ± 0.0043	0.7392 ± 0.0040	P=0.0377	P>0.9999	P=0.1384
	Circularity	0.7364 ± 0.0087	0.7277 ± 0.0051	0.7410 ± 0.0068	P=0.1704	P=0.2908	P=0.0256		Span ratio	1.865 ± 0.029	1.982 ± 0.029	1.893 ± 0.026	P=0.0034	P=0.8962	P=0.0711
	Span ratio	1.908 ± 0.069	1.983 ± 0.015	1.882 ± 0.034	P=0.1782	P=0.6380	P=0.0735		M. span	136.4 ± 1.589	140.1 ± 1.803	137.8 ± 1.513	P>0.9999	P>0.9999	P>0.9999
	M. span	134.1 ± 3.958	139.3 ± 3.839	136.9 ± 3.321	P=0.2839	P=0.5808	P=0.6114		F.dimension	1.304 ± 0.0028	1.291 ± 0.0026	1.308 ± 0.0025	P=0.0023	P>0.9999	P<0.0001
	F.dimension	1.297 ± 0.010	1.290 ± 0.005	1.307 ± 0.004	P=0.4680	P=0.3680	P=0.1088		Lacunarity	0.2975 ± 0.0018	0.2889 ± 0.0019	0.2990 ± 0.0019	P=0.0005	P>0.9999	P=0.0006
	Lacunarity	0.2934 ± 0.0060	0.2880 ± 0.0052	0.2992 ± 0.0032	P=0.4052	P=0.3947	P=0.0949		Branches	18.41 ± 0.4454	17.14 ± 0.4174	20.70 ± 0.4695	P=0.0935	P=0.0015	P<0.0001
	Branches	17.35 ± 1.741	16.98 ± 1.449	20.67 ± 0.9474	P=0.8539	P=0.1358	P=0.0874		Junctions	8.372 ± 0.2123	7.761 ± 0.1989	9.429 ± 0.2238	P=0.0877	P=0.0027	P<0.0001
	Junctions	7.865 ± 0.8384	7.685 ± 0.6806	9.411 ± 0.4594	P=0.8354	P=0.1000	P=0.0583		E. P. Voxels	11.14 ± 0.2167	10.31 ± 0.2173	12.18 ± 0.2439	P=0.0274	P=0.0021	P<0.0001
	E. P. Voxels	10.43 ± 0.8952	10.23 ± 0.7502	12.16 ± 0.4916	P=0.8353	P=0.0891	P=0.0513		Triple point	7.665 ± 0.1955	7.095 ± 0.1812	8.540 ± 0.2052	P=0.0954	P=0.0086	P<0.0001
	Triple point	7.199 ± 0.7553	7.027 ± 0.5846	8.517 ± 0.4374	P=0.9322	P=0.0634	P=0.0447		Quad. point	0.6564 ± 0.0393	0.6010 ± 0.0364	0.8300 ± 0.0409	P=0.9661	P=0.0017	P<0.0001
	Quad. point	0.6055 ± 0.0784	0.5915 ± 0.0893	0.8324 ± 0.0388	P=0.8875	P=0.0394	P=0.0240		A.B. Length	0.2077 ± 0.0027	0.2259 ± 0.0054	0.1956 ± 0.0025	P=0.0976	P=0.0029	P<0.0001
	A.B. Length	0.2258 ± 0.0057	0.2258 ± 0.0140	0.1951 ± 0.0031	P=0.6175	P=0.0767	P=0.0201		M.B.Length	0.6239 ± 0.0102	0.6514 ± 0.0111	0.5901 ± 0.0086	P=0.4645	P=0.0709	P=0.0005
	M.B.Length	0.6272 ± 0.0063	0.6499 ± 0.0251	0.5874 ± 0.0149	P=0.5729	P=0.0532	P=0.0204

## Sheet: S8
	Table S8 – Microglial cell count, and morphological parameters from fractal and skeleton analysis comparing microglia from vehicle and 2-APB injected retinas (Vertical slice). Statistical analyses were performed using a mixed-effects model followed by the Benjamini, Krieger, and Yekutieli two-stage linear step-up procedure (post-hoc test). N = 7 animals.								Table S8.1 – Microglial cell count, and morphological parameters from fractal and skeleton analysis comparing microglia from vehicle and 2-APB injected retinas (Vertical slice). All statistical analyses were two-way ANOVA followed by Bonferroni’s post-hoc. n = 50-120 individual microglia.
	Microglia morphological analysis – arRP & 2-APB								(Cell as unit) Microglia morphological analysis – arRP & 2-APB
		Outer vehicle (A)	Inner vehicle (B)	Outer 2-APB (C)	Inner 2-APB (D)	A vs. C	B vs. D			Outer vehicle (A)	Inner vehicle (B)	Outer 2-APB (C)	Inner 2-APB (D)	A vs. C	B vs. D
	Cell count	2.667 ± 0.4944	9.000 ± 0.8563	04.667 ± 0.7601	8.500 ± 1.360	P=0.0519	P=0.7621		Area	676.24 ± 85.77	1334.64 ± 106.86	1020.63 ± 106.26	1851.05 ± 114.97	P=0.1514	P=0.0005
	Area	734.96 ± 169.23	1910.25 ± 365.74	1114.62 ± 195.62	1834.51 ± 193.57	P=0.2823	P=0.8282		Perimeter	106.48 ± 8.151	158.81 ± 7.273	136.14 ± 7.657	179.27 ± 5.670	P=0.0391	P=0.0516
	Perimeter	101.72 ± 12.88	164.42 ± 14.17	138.86 ± 13.567	177.64 ± 9.12	P=0.0481	P=0.4658		Density	0.305 ± 0.017	0.245 ± 0.009	0.262 ± 0.011	0.199 ± 0.006	P=0.0285	P=0.0005
	Density	0.346 ± 0.044	0.256 ± 0.015	0.266 ± 0.018	0.205 ± 0.009	P=0.0354	P=0.1699		Mean radius	17.884 ± 1.575	27.877 ± 1.272	19.351 ± 1.650	31.542 ± 1.014	P>0.9999	P=0.0602
	Mean radius	17.74 ± 2.30	28.89 ± 2.47	24.41 ± 2.38	31.07 ± 1.68	P=0.0453	P=0.4975		Circularity	0.712 ± 0.017	0.691 ± 0.013	0.657 ± 0.023	0.665 ± 0.013	P=0.0848	P=0.3418
	Circularity	0.714 ± 0.015	0.686 ± 0.017	0.662 ± 0.028	0.667 ± 0.007	P=0.0561	P=0.4738		Span ratio	2.001 ± 0.096	2.054 ± 0.072	2.209 ± 0.126	2.166 ± 0.094	P=0.3947	P=0.6566
	Span ratio	2.086 ± 0.092	2.338 ± 0.153	2.682 ± 0.314	2.253 ± 0.078	P=0.0318	P=0.7502		M. span	43.62 ± 3.544	64.19 ± 2.810	57.75 ± 3.400	73.94 ± 2.410	P=0.0131	P=0.0191
	M. span	41.67 ± 5.15	66.45 ± 5.13	58.81 ± 5.84	73.10 ± 3.75	P=0.0240	P=0.3590		F.dimension	1.265 ± 0.026	1.307 ± 0.011	1.330 ± 0.022	1.286 ± 0.009	P=0.0281	P=0.5283
	F.dimension	1.394 ± 0.060	1.299 ± 0.020	1.313 ± 0.073	1.286 ± 0.015	P=0.2498	P=0.8575		Lacunarity	0.249 ± 0.008	0.297 ± 0.007	0.273 ± 0.008	0.303 ± 0.006	P=0.1029	P>0.9999
	Lacunarity	0.252 ± 0.015	0.300 ± 0.007	0.276 ± 0.011	0.304 ± 0.008	P=0.1216	P=0.7980		Branches	4.679 ± 0.461	7.545 ± 0.526	5.709 ± 0.561	7.505 ± 0.420	P=0.4992	P>0.9999
	Branches	7.76 ± 0.98	4.45 ± 0.67	5.80 ± 0.61	7.64 ± 0.83	P=0.0912	P=0.0086		Junctions	2.889 ± 0.250	3.099 ± 0.247	2.273 ± 0.271	3.076 ± 0.198	P=0.2484	P>0.9999
	Junctions	3.20 ± 0.45	1.67 ± 0.32	2.30 ± 0.31	3.21 ± 0.40	P=0.1056	P=0.0082		E. P. Voxels	3.821 ± 0.224	5.372 ± 0.275	4.345 ± 0.280	5.383 ± 0.224	P=0.5195	P>0.9999
	E. P. Voxels	3.821 ± 0.224	5.372 ± 0.275	4.345 ± 0.280	5.383 ± 0.224	P=0.0667	P=0.0086		Triple point	1.545 ± 0.196	2.702 ± 0.217	2.018 ± 0.248	2.758 ± 0.190	P=0.4338	P>0.9999
	Triple point	2.79 ± 0.39	1.53 ± 0.28	1.99 ± 0.32	2.94 ± 0.38	P=0.1218	P=0.0089		Quad. point	0.143 ± 0.047	0.372 ± 0.058	0.255 ± 0.070	0.234 ± 0.049	P=0.5354	P=0.1187
	Quad. point	0.382 ± 0.065	0.128 ± 0.072	0.308 ± 0.098	0.258 ± 0.057	P=0.4841	P=0.2286		A.B. Length	0.157 ± 0.009	0.185 ± 0.006	0.184 ± 0.012	0.199 ± 0.006	P=0.0947	P=0.2708
	A.B. Length	0.204 ± 0.009	0.155 ± 0.011	0.238 ± 0.016	0.217 ± 0.013	P=0.0704	P=0.0017		M.B.Length	0.293 ± 0.023	0.396 ± 0.016	0.406 ± 0.028	0.461 ± 0.017	P=0.0131	P=0.0192
	M.B.Length	0.406 ± 0.024	0.280 ± 0.031	0.408 ± 0.037	0.457 ± 0.012	P=0.9726	P=0.0002

## Sheet: S9
	Table. 9 – Microglia cell count, and morphological parameters from fractal and skeleton analysis comparing microglia from vehicle and 2-APB injected retinas (Whole mount). Statistical analyses were performed using a mixed-effects model followed by the Benjamini, Krieger, and Yekutieli two-stage linear step-up procedure (post-hoc test). N = 7 animals.								Table. 9 – Microglia cell count, and morphological parameters from fractal and skeleton analysis comparing microglia from vehicle and 2-APB injected retinas (Whole mount). All statistical analyses were Mann-Whitney test. n = 300-700 individual microglia. Cell count n = 40-51 photos.
	(Animal as unit) Microglia morphological analysis – arRP & 2-APB								(Cell as unit) Microglia morphological analysis – arRP & 2-APB
		Outer vehicle (A)	Inner vehicle (B)	Outer 2-APB (C)	Inner 2-APB (D)	A vs. C	B vs. D			Outer vehicle (A)	Inner vehicle (B)	Outer 2-APB (C)	Inner 2-APB (D)	A vs. C	B vs. D
	Cell count	229.7 ± 8.238	113.9 ± 3.797	220.2 ± 6.704	130.941 ± 4.293	P=0.5111	P=0.6422		Area	2549 ± 87.05	4220 ± 91.66	5776 ± 183.7	8397 ± 187.3	P<0.0001	P<0.0001
	Area	2620 ± 170.853	5760 ± 332.241	4205 ± 208.491	8400 ± 486.944	P<0.0001	P=0.0010		Perimeter	192.4 ± 3.353	255.8 ± 2.850	299.0 ± 4.901	356.5 ± 4.022	P<0.0001	P<0.0001
	Perimeter	195.789 ± 7.310	298.644 ± 7.742	255.267 ± 6.760	356.676 ± 9.912	P<0.0001	P<0.0001		Density	0.1826 ± 0.002	0.1536 ± 0.001	0.1401 ± 0.002	0.1229 ± 0.001	P<0.0001	P<0.0001
	Density	0.180 ± 0.006	0.140 ± 0.002	0.154 ± 0.004	0.123 ± 0.002	P<0.0001	P=0.0038		Mean radius	33.02 ± 0.5866	43.82 ± 0.4964	51.53 ± 0.8552	60.64 ± 0.6955	P<0.0001	P<0.0001
	Mean radius	33.613 ± 1.304	51.481 ± 1.315	43.765 ± 1.112	61.017 ± 1.625	P<0.0001	P<0.0001		Circularity	0.760 ± 0.004	0.752 ± 0.003	0.749 ± 0.006	0.774 ± 0.004	P=0.1842	P=0.0011
	Circularity	0.759 ± 0.004	0.749 ± 0.008	0.753 ± 0.003	0.772 ± 0.009	P=0.2614	P=0.0206		Span ratio	1.767 ± 0.025	1.818 ± 0.025	1.809 ± 0.042	1.681 ± 0.026	P=0.2519	P=0.0147
	Span ratio	1.775 ± 0.020	1.810 ± 0.036	1.819 ± 0.031	1.705 ± 0.058	P=0.2630	P=0.1576		M. span	75.83 ± 1.364	101.1 ± 1.180	117.3 ± 2.013	137.5 ± 1.573	P<0.0001	P<0.0001
	M. span	77.357 ± 3.045	117.254 ± 2.773	100.930 ± 2.657	137.879 ± 3.567	P<0.0001	P<0.0001		F.dimension	1.325 ± 0.004	1.364 ± 0.002	1.350 ± 0.004	1.377 ± 0.003	P<0.0001	P<0.0001
	F.dimension	1.328 ± 0.007	1.350 ± 0.009	1.364 ± 0.006	1.377 ± 0.012	P=0.0062	P=0.0390		Lacunarity	0.3028 ± 0.002	0.3245 ± 0.001	0.3426 ± 0.002	0.3449 ± 0.002	P<0.0001	P=0.7822
	Lacunarity	0.303 ± 0.003	0.342 ± 0.004	0.325 ± 0.004	0.342 ± 0.006	P=0.0013	P=0.9260		Branches	16.61 ± 0.5218	26.11 ± 0.5906	31.44 ± 1.153	44.12 ± 1.053	P<0.0001	P<0.0001
	Branches	16.840 ± 0.961	31.403 ± 2.706	26.238 ± 1.700	43.620 ± 3.601	P=0.0123	P=0.0018		Junctions	7.256 ± 0.2431	11.64 ± 0.2714	13.98 ± 0.5218	19.70 ± 0.4799	P<0.0001	P<0.0001
	Junctions	7.364 ± 0.440	13.971 ± 1.191	11.691 ± 0.767	11.691 ± 1.625	P=0.0007	P=0.0194		E. P. Voxels	10.36 ± 0.2806	15.47 ± 0.3208	18.47 ± 0.6344	25.34 ± 0.5806	P<0.0001	P<0.0001
	E. P. Voxels	10.476 ± 0.523	18.432 ± 1.516	15.536 ± 0.927	25.069 ± 1.938	P=0.0009	P=0.0203		Triple point	6.283 ± 0.2173	10.01 ± 0.2372	11.78 ± 0.4353	16.57 ± 0.4064	P<0.0001	P<0.0001
	Triple point	6.374 ± 0.370	11.801 ± 0.925	10.051 ± 0.627	16.389 ± 1.349	P=0.0005	P=0.0177		Quad. point	0.8615 ± 0.04593	1.440 ± 0.05459	1.940 ± 0.1081	2.685 ± 0.09842	P<0.0001	P<0.0001
	Quad. point	0.881 ± 0.078	1.911 ± 0.240	1.450 ± 0.125	2.662 ± 0.246	P=0.0031	P=0.0493		A.B. Length	125.2 ± 2.936	119.0 ± 1.887	131.2 ± 4.142	120.7 ± 2.196	P=0.5904	P=0.4876
	A.B. Length	126.699 ± 7.792	130.403 ± 8.771	118.438 ± 4.290	120.171 ± 5.094	P=0.3765	P=0.3377		M.B.Length	301.3 ± 7.001	351.4 ± 6.161	413.3 ± 10.74	422.5 ± 8.387	P<0.0001	P=0.2003
	M.B.Length	305.601 ± 15.436	412.306 ± 15.363	350.048 ± 8.484	425.927 ± 14.446	P=0.0313	P=0.4900

[truncated: 1 more sheets: S10]
